# Supplementary material for: Effects of high-intensity interval training on physical and cognitive function in middle-aged male mice
Source: Front Aging. 2025 Aug 14;6:1589730. doi: 10.3389/fragi.2025.1589730 (PMC12391733; doi:10.3389/fragi.2025.1589730)
Supplement: Supplementary file 1 [file Table2.xlsx]

## Sheet: Body Composition
												Normality Tests
								Between Groups				Kolmogorov-Smirnov		Shapiro-Wilk
Time	Units	Measure	Group	n	Mean	SD	SE	effect size	pval	Skew	Kurtosis	Stat	Sig.	Stat	Sig.
Pre	grams	Mass1	SED	7	35.4557	4.54401	1.71747	-0.0110623	0.983	1.658	2.704	0.344	0.025	0.808	0.069
			HIIT	8	35.5063	4.58896	1.62244			0.493	-2.03	0.243	0.181	0.819	0.046
		Fat1	SED	7	7.00857	4.66388	1.76278	-0.15	0.777	1.132	1.465	0.228	0.304	0.887	0.304
			HIIT	8	7.7	4.56744	1.61483			0.521	-1.839	0.229	0.093	0.849	0.093
		Lean1	SED	7	27.1829	2.44404	0.92376	1.008	0.073	0.953	-1.086	0.272	0.079	0.815	0.079
			HIIT	8	25.3775	0.911964	0.322428			-0.668	0.542	0.216	0.775	0.956	0.775
	%	Fat%1	SED	7	19.7157	10.7392	4.05905	-0.219	0.68	0.384	-0.006	0.181	0.573	0.929	0.573
			HIIT	8	22.0025	10.2113	3.61025			0.448	-1.951	0.222	0.099	0.852	0.099
Post	grams	Mass2	SED	7	37.3043	5.84887	2.21067	-0.098	0.853	0.877	-0.343	0.311	0.186	0.859	0.186
			HIIT	8	37.865	5.65328	1.99874			0.559	-1.62	0.248	0.073	0.839	0.073
		Fat2	SED	7	9.69857	4.74005	1.79157	-0.097	0.854	1.017	0.431	0.208	0.549	0.926	0.549
			HIIT	8	10.1762	5.09204	1.80031			0.395	-1.613	0.183	0.336	0.907	0.336
		Lean2	SED	7	25.91	1.24883	0.472012	0.456	0.395	0.43	-2.132	0.257	0.267	0.879	0.267
			HIIT	8	25.4275	0.862898	0.30508			0.774	0.883	0.147	0.718	0.951	0.718
		Lean_diff	SED	7	-1.27286	2.49769	0.944038	-0.746	0.173	-1.098	-0.264	0.286	0.252	0.876	0.252
			HIIT	8	0.05	0.705853	0.249557			-1.662	3.692	0.274	0.093	0.849	0.093
	%	Fat%2	SED	7	26.1057	8.39681	3.17369	-0.127	0.81	0.529	-0.186	0.186	0.855	0.965	0.855
			HIIT	8	27.275	9.84638	3.48122			0.133	-1.549	0.178	0.596	0.939	0.596
		Fat%_diff	SED	7	6.39	4.87439	1.84235	0.297	0.575	0.442	-0.309	0.17	0.2	0.971	0.9
			HIIT	8	5.27125	2.43097	0.859478			-0.328	-1.12	0.157	0.2	0.939	0.602
	% change	Fat_%chg	SED	7	59.3743	72.9686	27.5795	0.578	0.284	1.455	1.453	0.232	0.2	0.868	0.22
			HIIT	8	29.5562	19.5212	6.90179			0.358	-1.828	0.21	0.2	0.888	0.222
	g	Mass_end	SED	6	40.0833	8.14505	3.3252	0.119	0.829	1.208	0.489	0.311	0.071	0.859	0.186
			HIIT	8	39.1675	7.32268	2.58896			0.708	-1.51	0.248	0.158	0.839	0.073
		Mass_diff	SED	6	4.53333	3.2727	1.33608	0.266	0.631	0.751	-1.255	0.247	0.2	0.89	0.319
			HIIT	8	3.66125	3.27595	1.15822			0.155	-0.656	0.166	0.2	0.962	0.831
	% change	Mass_%chg	SED	6	12.0033	7.20821	2.94274	0.293	0.597	0.416	-1.718	0.166	0.2	0.89	0.319
			HIIT	8	9.75019	8.00756	2.8311			-0.324	-0.529	0.167	0.2	0.964	0.849
								Within Groups
	Units	Group	Measure	n	Mean	SD	SE	effect size	Difference	t	pval
	grams	SED	MASS1	7	35.4557	4.54401	1.71747	-1.385	-4.53333	-3.393	0.019
			Mass_end	6	40.0833	8.14505	3.3252
		HIIT	MASS1	8	35.5063	4.58896	1.62244	-1.118	-3.66125	-3.161	0.016
			Mass_end	8	39.1675	7.32268	2.58896
		SED	FAT1	7	7.00857	4.66388	1.76278	-1.527	-2.69	-4.041	0.007			Table 5
			FAT2	7	9.69857	4.74005	1.79157
		HIIT	FAT1	8	7.7	4.56744	1.61483	-2.179	-2.47625	-6.162	<.001
			FAT2	8	10.1762	5.09204	1.80031
		SED	Lean1	7	27.1829	2.44404	0.92376	0.51	1.27286	1.348	0.226
			Lean2	7	25.91	1.24883	0.472012
		HIIT	Lean1	8	25.3775	0.911964	0.322428	-0.071	-0.05	-0.2	0.847
			Lean2	8	25.4275	0.862898	0.30508
	%	SED	Fat%1	7	19.7157	10.7392	4.05905	-1.311	-6.39	-3.468	0.013
			Fat%2	7	26.1057	8.39681	3.17369
		HIIT	Fat%1	8	22.0025	10.2113	3.61025	-2.169	-5.2725	-6.134	<.001
			Fat%2	8	27.275	9.84638	3.48122
