# Supplementary material for: Effects of high-intensity interval training on physical and cognitive function in middle-aged male mice
Source: Front Aging. 2025 Aug 14;6:1589730. doi: 10.3389/fragi.2025.1589730 (PMC12391733; doi:10.3389/fragi.2025.1589730)
Supplement: Supplementary file 2 [file Table3.xlsx]

## Sheet: Muscle_Mass
															Normality Tests
								Between Groups							Kolmogorov-Smirnov			Shapiro-Wilk
Time	Units	Measure	Group	n	Mean	SD	SE	effect size	Stat	pval	Skew	se	Kurtosis	se	Stat	df	Sig.	Stat	df	Sig.
Post	mg	Gas_mean	HIIT	8	154.107	16.638	5.883	0.427	0.791	0.444	-1.096	0.752	0.59	1.481	0.258	8	0.124	0.888	8	0.225
			SED	7	147.323	22.799	8.617				-0.593	0.845	0.13	1.741	0.176	6	0.2	0.952	6	0.758
	mg	Plant_mean	HIIT	8	19.716	2.106	0.745	-0.942	-1.745	0.107	-0.58	0.752	-1.17	1.481	0.185	8	0.2	0.905	8	0.318
			SED	7	21.183	3.67	1.387				0.378	0.845	-2.046	1.741	0.21	6	0.2	0.872	6	0.235
	mg	TA_mean	HIIT	8	44.394	6.886	2.435	0.092	0.17	0.868	0.493	0.752	-0.791	1.481	0.2	8	0.2	0.919	8	0.422
			SED	7	44.394	6.886	2.435				-0.796	0.845	-0.13	1.741	0.229	6	0.2	0.931	6	0.59
	mg	EDL_mean	HIIT	8	12.679	1.156	0.437	-0.195	-0.351	0.732	0.397	0.794	1.537	1.587	0.206	7	0.2	0.958	7	0.797
			SED	7	12.371	2.116	0.799				0.682	0.845	-1.5	1.741	0.217	6	0.2	0.891	6	0.325
	mg	SOL_mean	HIIT	8	13.603	2.97	1.05	0.396	0.733	0.477	0.613	0.752	-0.54	1.481	0.19	8	0.2	0.943	8	0.639
			SED	7	12.807	1.258	0.475				0.368	0.845	-0.905	1.741	0.17	6	0.2	0.962	6	0.834
	mg	Heart_mass	HIIT	8	161.536	14.785	5.227	0.595	1.101	0.293	-1.084	0.752	0.451	1.481	0.222	8	0.2	0.902	8	0.3
			SED	7	147.569	18.907	7.146				0.006	0.845	-1.327	1.741	0.183	6	0.2	0.952	6	0.753
	mg	MuscleTot_mass	HIIT	8	242.914	24.633	8.709	-0.142	-0.264	0.797	-0.162	0.752	-2.039	1.481	0.243	8	0.183	0.865	8	0.134
			SED	7	236.934	33.246	12.566				-0.659	0.845	-1.104	1.741	0.193	6	0.2	0.93	6	0.581
