# Supplementary material for: Effects of high-intensity interval training on physical and cognitive function in middle-aged male mice
Source: Front Aging. 2025 Aug 14;6:1589730. doi: 10.3389/fragi.2025.1589730 (PMC12391733; doi:10.3389/fragi.2025.1589730)
Supplement: Supplementary file 4 [file Table4.xlsx]

## Sheet: Muscle Function
													Normality Tests
								Between Groups					Kolmogorov-Smirnov		Shapiro-Wilk
Time	Units	Measure	Group	n	Mean	SD	SE	effect size	t	pval	Skew	Kurtosis	Stat	Sig.	Stat	Sig.
Pre	mN*m	Torque1	HITT	6	30.7477	5.17143	2.11123	0.282	0.522	0.611	0.611	-2.631	0.31	0.13	0.847	0.186
			SED	8	29.3794	4.60761	1.62903				-0.474	1.548	0.218	0.2	0.958	0.791
	mN*m per gbm	Normalized Torque1	HITT	6	0.839905	0.133985	0.0546993	0.088	0.163	0.873	-0.375	1.108	0.181	0.2	0.976	0.91
			SED	8	0.826783	0.159419	0.0563633				-0.514	-2.563	0.268	0.2	0.882	0.318
	Hertz	Hertz at Max1	HITT	7	134.286	26.9921	10.202	-0.033	-0.063	0.95	-0.609	-3.333	0.367	0.026	0.684	0.006
			SED	8	135	16.0357	5.66947				0.769	-0.248	0.273	0.2	0.931	0.603
Post	mN*m	Torque2	HITT	6	30.2548	5.27157	2.15211	-0.748	-1.236	0.248	-0.619	-0.56	0.188	0.2	0.949	0.731
			SED	5	33.526	2.87708	1.28667				0.988	1.364	0.223	0.2	0.938	0.649
	mN*m per gbm	Normalized Torque2	HITT	6	0.797529	0.18651	0.0761422	-0.347	-0.573	0.581	-0.203	-1.366	0.172	0.2	0.974	0.903
			SED	5	0.856933	0.150036	0.067098				0.234	-2.642	0.205	0.2	0.902	0.42
	Hertz	Hertz at Max2	HITT	6	145	38.8587	15.864	-0.303	-0.5	0.629	-0.609	-3.333	0.367	0.026	0.684	0.006
			SED	5	156	32.8634	14.6969				0.769	-0.248	0.273	0.2	0.931	0.603
	%	Norm. Torque % Change	HITT	5	-10.2239	16.302	7.29045	-0.85	-1.344	0.216	1.079	2.238	0.304	0.147	0.911	0.472
			SED	5	1.28189	10.0472	4.49324				-1.878	3.587	0.303	0.15	0.771	0.046
								Within Groups
	Units	Group	Measure	Mean	n	SD	SE	effect size	Difference	t	pval
	mN*m	HIIT	Torque1	30.8808	5	3.51838	1.57347	-0.757	-2.6452	-1.692	0.166
			Torque2	33.526	5	2.87708	1.28667
		SED	Torque1	30.8274	5	5.77771	2.58387	0.271	1.661	0.607	0.577
			Torque2	29.1664	5	5.08445	2.27384
	mN*M per gbm	HIIT	Norm1	0.864507	5	0.143816	0.0643166	0.076	0.0075742	0.17	0.873
			Norm2	0.856933	5	0.150036	0.067098
		SED	Norm1	0.834957	5	0.149186	0.066718	0.612	0.0985462	1.369	0.243
			Norm2	0.73641	5	0.124364	0.055617
	Hertz	HIIT	Hertz1	138	5	16.4317	7.34847	-1.095	-18	-2.449	0.07
			Hertz2	156	5	32.8634	14.6969
		SED	Hertz1	136.667	6	28.7518	11.7379	-0.177	-8.33333	-0.434	0.683
			Hertz2	145	6	38.8587	15.864
