# Supplementary material for: Effects of high-intensity interval training on physical and cognitive function in middle-aged male mice
Source: Front Aging. 2025 Aug 14;6:1589730. doi: 10.3389/fragi.2025.1589730 (PMC12391733; doi:10.3389/fragi.2025.1589730)
Supplement: Supplementary file 5 [file Table1.xlsx]

## Sheet: Physical Function
													Normality Tests
								Between Groups					Kolmogorov-Smirnov		Shapiro-Wilk
Time	Units	Measure	Group	n	Mean	SD	SE	effect size	Stat	pval	Skew	Kurtosis	Stat	Sig.	Stat	Sig.
Pre	m/day	VWR_mday	HIIT	8	398.74	480.602	169.918	-0.582	-1.125	0.281	1.827	3.836	0.259	0.123	0.79	0.022
			SED	7	866.831	1063.39	401.926				1.484	1.952	0.267	0.141	0.818	0.062
	mN/gbm	Grip_mass	HIIT	8	41.7688	9.12566	3.22641	0.63	1.216	0.245	-1.176	0.596	0.277	0.071	0.868	0.143
			SED	7	36.8406	5.96735	2.25545				-1.634	3.262	0.306	0.046	0.826	0.073
	sec	ROTA_time	HIIT	8	81.625	36.414	12.8743	-0.475	-0.918	0.375	1.089	1.715	0.211	0.2	0.913	0.375
			SED	7	102	49.3829	18.665				-0.418	-2.368	0.286	0.087	0.824	0.07
		TREAD_time	HIIT	8	492.625	140.633	49.7213	-0.204	-0.394	0.7	-0.081	-1.146	0.137	0.2	0.953	0.745
			SED	7	525.857	185.809	70.229				-1.389	2.369	0.239	0.2	0.884	0.246
		CLING_time	HIIT	8	70.5	49.1267	17.3689	0.337	0.651	0.527	2.057	4.887	0.311	0.022	0.77	0.013
			SED	7	57	25.8134	9.75656				-0.086	-2.303	0.209	0.2	0.865	0.166
	log10 sec	Cling_log10	HIIT	8	1.7761	0.257407	0.091007	0.268	0.518	0.613	0.589	1.349	0.214	0.2	0.948	0.688
			SED	7	1.71164	0.218926	0.0827463				-0.321	-2.251	0.203	0.2	0.846	0.112
	AU	IAV1	HIIT	8	0.050107	2.49437	0.881892	0.035	0.068	0.947	-1.044	0.363	0.209	0.2	0.903	0.307
			SED	7	-0.057265	3.5786	1.35258				-1.552	2.793	0.214	0.2	0.862	0.157
Post	m/day	VWR2_mday	HIIT	8	327.15	294.538	104.135	-0.869	-1.68	0.117	0.98	0.386	0.186	0.2	0.9	0.291
			SED	7	980.699	1059.68	400.523				2.225	5.419	0.358	0.007	0.716	0.005
		VWR2_diff	HIIT	8	-71.59	354.207	125.231	-0.19	-0.366	0.72	0.571	0.946	0.141	0.2	0.975	0.931
			SED	7	113.867	1387.47	524.414				-0.479	1.385	0.182	0.2	0.965	0.857
	%	VWR2_pc	HIIT	8	3995.23	10238.4	3619.82	0.281	0.544	0.596	2.776	7.763	0.419	<.001	0.475	<.001
			SED	7	1732.46	4226.07	1597.3				2.629	6.933	0.463	<.001	0.5	<.001
	mN/gbm	Grip_mass2	HIIT	8	37.5292	6.1257	2.16576	0.224	0.434	0.672	-0.406	-1.541	0.193	0.2	0.902	0.299
			SED	7	35.9922	7.60792	2.87552				-0.098	-1.029	0.217	0.2	0.894	0.296
	%	grip_pc_mass	HIIT	8	-7.72219	16.8547	5.95905	-0.349	-0.674	0.512	1.042	1.157	0.219	0.2	0.906	0.327
			SED	7	-0.174813	26.1387	9.87951				0.787	0.617	0.171	0.2	0.95	0.726
	sec	ROTA_time2	HIIT	8	71.375	32.5354	11.503	-0.491	-0.949	0.36	0.267	-0.866	0.125	0.2	0.972	0.911
			SED	7	93.1429	54.9983	20.7874				-0.518	-1.52	0.219	0.2	0.912	0.412
		ROTA_diff	HIIT	8	-10.25	25.9106	9.16077	-0.06	-0.116	0.909	0.042	-0.139	0.17	0.2	0.979	0.956
			SED	7	-8.85714	19.5485	7.38863				0.814	-0.72	0.233	0.2	0.865	0.169
													Normality Tests
								Between Groups					Kolmogorov-Smirnov		Shapiro-Wilk
Time	Units	Measure	Group	n	Mean	SD	SE	effect size	Stat	pval	Skew	Kurtosis	Stat	Sig.	Stat	Sig.
Post	sec	TREAD_time2	HIIT	8	630.75	121.796	43.0613	2.883	5.57	<.001	-0.017	-2.408	0.244	0.179	0.816	0.042
			SED	7	308.143	99.1538	37.4766				0.684	-1.112	0.243	0.2	0.872	0.192
	%	TREAD_pc	HIIT	8	36.4191	41.8606	14.8	1.974	3.815	0.002	0.414	-1.306	0.202	0.2	0.913	0.379
			SED	7	-34.6844	27.6777	10.4612				1.596	2.498	0.26	0.167	0.828	0.077
	sec	CLING_time2	HIIT	8	81.5	56.9561	20.137	0.226	0.436	0.67	1.532	3.562	0.261	0.117	0.86	0.12
			SED	7	70.7143	34.0133	12.8558				0.214	-1.377	0.249	0.2	0.9	0.334
		cling_pc	HIIT	8	30.6962	93.1962	32.9498	0.053	0.102	0.92	1.712	3.754	0.271	0.085	0.822	0.049
			SED	7	26.8462	36.9062	13.9492				0.381	-0.939	0.205	0.2	0.925	0.507
	log10 sec	CLING2_log10	HIIT	8	1.80437	0.364057	0.128714	0.017	0.033	0.974	-1.209	3.066	0.259	0.121	0.886	0.215
			SED	7	1.79903	0.238077	0.0899845				-0.683	0.345	0.221	0.2	0.901	0.335
		cling_log_diff	HIIT	8	0.028266	0.297881	0.105317	-0.251	-0.486	0.635	0.018	0.1	0.181	0.2	0.932	0.531
			SED	7	0.087385	0.127281	0.0481077				0.038	-1.617	0.203	0.2	0.923	0.493
	AU	IAV2	HIIT	8	0.223969	2.36914	0.837618	0.153	0.296	0.772	0.286	0.937	0.22	0.2	0.941	0.616
			SED	7	-0.199269	3.15957	1.19421				0.781	0.519	0.194	0.2	0.928	0.534
		IAV	HIIT	8	0.173862	2.0758	0.733906	0.137	0.265	0.795	-0.322	-1.384	0.204	0.2	0.905	0.319
			SED	7	-0.142004	2.54927	0.963535				0.258	-0.847	0.167	0.2	0.976	0.939
							Within Groups
Units	Group	Measure	n	Mean	SD	SE	effect size	Difference	t	pval	%Change
m	SED	VWR_mday	7	866.831	1063.39	401.926	-0.082	-113.867	-0.217	0.835
		VWR2_mday	7	980.699	1059.68	400.523					13.136
	HIIT	VWR_mday	8	398.74	480.602	169.918	0.202	71.59	0.572	0.585
		VWR2_mday	8	327.15	294.538	104.135					-17.9541
mN/gbm	SED	Grip_mass	7	36.8406	5.96735	2.25545	0.104	0.848364	0.274	0.793
		Grip_mass2	7	35.9922	7.60792	2.87552					-2.3028
	HIIT	Grip_mass	8	41.7688	9.12566	3.22641	0.703	4.23963	1.989	0.087
		Grip_mass2	8	37.5292	6.1257	2.16576					-10.1502
sec	SED	ROTA_time	7	102	49.3829	18.665	0.453	8.85714	1.199	0.276
		ROTA_time2	7	93.1429	54.9983	20.7874					-8.68347
	HIIT	ROTA_time	8	81.625	36.414	12.8743	0.396	10.25	1.119	0.3
		ROTA_time2	8	71.375	32.5354	11.503					-12.5574
	SED	TREAD_time	7	525.857	185.809	70.229	1.475	217.714	3.901	0.008
		TREAD_time2	7	308.143	99.1538	37.4766					-41.4018
	HIIT	TREAD_time	8	492.625	140.633	49.7213	-0.923	-138.125	-2.612	0.035
		TREAD_time2	8	630.75	121.796	43.0613					28.0386
	SED	CLING_time	7	57	25.8134	9.75656	-0.771	-13.7143	-2.039	0.088
		CLING_time2	7	70.7143	34.0133	12.8558					24.0602
	HIIT	CLING_time	8	70.5	49.1267	17.3689	-0.158	-11	-0.448	0.668
		CLING_time2	8	81.5	56.9561	20.137					15.6028
log10 sec	SED	Cling_log10	7	1.71164	0.218926	0.0827463	-0.687	-0.0873851	-1.816	0.119
		CLING2_log10	7	1.79903	0.238077	0.0899845					5.10533
	HIIT	Cling_log10	8	1.7761	0.257407	0.091007	-0.095	-0.0282661	-0.268	0.796
		CLING2_log10	8	1.80437	0.364057	0.128714					1.59146
AU	SED	IAV1	7	-0.057265	3.5786	1.35258	0.056	0.142004	0.147	0.888
		IAV2	7	-0.199269	3.15957	1.19421					247.977
	HIIT	IAV1	8	0.050107	2.49437	0.881892	-0.084	-0.173862	-0.237	0.82
		IAV2	8	0.223969	2.36914	0.837618					346.981
