# Supplementary material for: Effects of high-intensity interval training on physical and cognitive function in middle-aged male mice
Source: Front Aging. 2025 Aug 14;6:1589730. doi: 10.3389/fragi.2025.1589730 (PMC12391733; doi:10.3389/fragi.2025.1589730)
Supplement: Supplementary file 6 [file Table5.xlsx]

## Sheet: Cognitve Function
															Normality Tests
								Between Groups							Kolmogorov-Smirnov		Shapiro-Wilk
Time	Units	Measure	Group	n	Mean	SD	SE	effect size	Stat	pval	Skew	se	Kurtosis	se	Stat	Sig.	Stat	Sig.
PRE	count	OF1_Center	SED	7	18.2857	7.06433	2.67007	0.895	1.729	0.107	2.428	0.794	6.206	1.587	0.429	<.001	0.639	<.001
			HIIT	8	13	4.69042	1.65831				-0.465	0.752	-1.102	1.481	0.165	0.2	0.938	0.589
	count	OF1_Perimeter	SED	7	435.286	14.0204	5.29921	0.131	0.254	0.804	-1.137	0.794	1.312	1.587	0.176	0.2	0.925	0.512
			HIIT	8	433.375	14.966	5.29129				-0.502	0.752	0.509	1.481	0.188	0.2	0.939	0.601
	%	OF1_Center_perc	SED	7	8.661	1.779	0.673	-0.407	-0.786	0.446	-0.114	0.794	-1.169	1.587	0.166	0.2	0.97	0.9
			HIIT	8	9.7136	3.11794	1.10236				0.502	0.752	0.509	1.481	0.188	0.2	0.939	0.601
	%	OF1_TimePerimeter_perc	SED	7	90.6845	2.9209	1.104	0.131	0.254	0.804	-1.137	0.794	1.312	1.587	0.176	0.2	0.925	0.512
			HIIT	8	90.2865	3.11792	1.10235				-0.502	0.752	0.509	1.481	0.188	0.2	0.939	0.601
	count	OF1_Defecations	SED	7	0.5714	0.7868	0.29738	0.431	0.834	0.42	1.115	0.794	0.273	1.587	0.338	0.015	0.769	0.02
			HIIT	8	0.25	0.70711	0.25				2.828	0.752	8	1.481	0.513	<.001	0.418	<.001
	count	Ymz1_Tot_Entries	SED	7	25	3.82971	1.44749	0.512	0.99	0.34	0.075	0.794	0.44	1.587	0.174	0.2	0.977	0.946
			HIIT	8	22	7.15142	2.52841				-0.519	0.752	0.564	1.481	0.181	0.2	0.965	0.857
	count	Ymz1_SAs	SED	7	14.4286	2.69921	1.0202	0.755	1.459	0.168	0.928	0.794	-0.49	1.587	0.273	0.124	0.868	0.178
			HIIT	8	11.875	3.87068	1.36849				-1.549	0.752	1.649	1.481	0.364	0.002	0.78	0.017
	%	Ymz1_SAP_perc	SED	7	63.1086	8.52037	3.2204	0.327	0.633	0.538	-0.113	0.794	-1.945	1.587	0.239	0.2	0.906	0.369
			HIIT	8	60.1513	9.45102	3.34144				0.862	0.752	-0.4	1.481	0.177	0.2	0.907	0.337
	s	Ymz1_Center_sec	SED	7	46.5714	19.5862	7.40289	-0.043	-0.083	0.935	1.329	0.794	2.352	1.587	0.248	0.2	0.885	0.248
			HIIT	8	47.625	27.8872	9.85962				1.859	0.752	4.087	1.481	0.245	0.174	0.803	0.031
	s	Ymz1_Latency_sec	SED	7	27.1429	22.3117	8.43301	-0.379	-0.732	0.477	1.26	0.794	1.086	1.587	0.199	0.2	0.861	0.154
			HIIT	8	36.125	24.8621	8.79009				1.078	0.752	1.547	1.481	0.284	0.057	0.897	0.274
	count	Fam1_W	SED	7	4.1429	1.67616	0.63353	-0.254	-0.491	0.632	0.582	0.794	0.052	1.587	0.181	0.2	0.951	0.739
			HIIT	8	4.75	2.86606	1.0133				0.819	0.752	-0.908	1.481	0.229	0.2	0.831	0.061
	count	Fam1_E	SED	7	7	4	1.51186	1.007	1.945	0.074	0.372	0.794	-2.009	1.587	0.202	0.2	0.851	0.127
			HIIT	8	3.75	2.37547	0.83986				0.309	0.752	-1.165	1.481	0.208	0.2	0.875	0.168
PRE	count	Fam1_Total	SED	7	11.1429	4.67007	1.76512	0.557	1.076	0.302	-0.126	0.794	-2.289	1.587	0.241	0.2	0.854	0.133
			HIIT	8	8.5	4.8107	1.70084				0.349	0.752	-1.402	1.481	0.2	0.2	0.923	0.452
	count	NOR1_FO	SED	7	0.1429	0.37796	0.14286	-0.185	-0.358	0.726	2.646	0.794	7	1.587	0.504	<.001	0.453	<.001
			HIIT	8	0.25	0.70711	0.25				2.828	0.752	8	1.481	0.513	<.001	0.418	<.001
	count	NOR1_NO	SED	7	0.2857	0.48795	0.18443	-0.531	-1.026	0.323	1.23	0.794	-0.84	1.587	0.435	<.001	0.6	<.001
			HIIT	8	0.625	0.74402	0.26305				0.824	0.752	-0.152	1.481	0.3	0.033	0.798	0.027
	count	NOR1_Total	SED	7	0.4286	0.53452	0.20203	-0.421	-0.858	0.412	0.374	0.794	-2.8	1.587	0.36	0.007	0.664	0.001
			HIIT	8	0.875	1.3562	0.47949				2.126	0.752	5.003	1.481	0.338	0.008	0.684	0.001
	count	NOR1_DR	SED	7	0.3333	1.1547	0.66667	-0.504	-0.585	0.606	-1.732	1.225			0.385		0.75	<.001
			HIIT	8	0.75	0.5	0.25				-2	1.014	4	2.619	0.441		0.63	0.001
	s	PB1_BlckdExit_Enter	SED	7	101.5	102.332	41.777	-1.331	-2.392	0.036	0.022	0.845	-3.267	1.741	0.314	0.065	0.733	0.013
			HIIT	8	221.571	78.7631	29.7696				-0.979	0.794	0.159	1.587	0.203	0.2	0.882	0.235
	s	PB1_BlckdExit_Knocked	SED	7	97.2	89.5528	40.0492	-1.328	-1.979	0.088	0.54	0.913	-3.233	2	0.301	0.157	0.777	0.052
			HIIT	8	223.75	102.493	51.2467				-0.893	1.014	-1.058	2.619	0.272		0.881	0.343
	s	PB1_EnterToBlock_diff	SED	7	17	14.7648	6.60303	0.619	1.039	0.353	1.705	0.913	2.939	2	0.273	0.2	0.81	0.098
			HIIT	8	10	2.70801	1.35401				1.813	1.014	3.483	2.619	0.394		0.773	0.062
	count	PB1_total_PointSystem	SED	7	1.7143	0.95119	0.35952	0.401	0.775	0.452	-0.863	0.794	1.245	1.587	0.332	0.019	0.869	0.183
			HIIT	8	1.375	0.74402	0.26305				-0.824	0.752	-0.152	1.481	0.3	0.033	0.798	0.027
	s	PB1_Entrance_A1_sec	SED	7	73.1667	88.3163	36.055	-0.617	-1.11	0.291	1.185	0.845	-0.451	1.741	0.354	0.018	0.763	0.027
			HIIT	8	127.571	87.9789	33.2529				0.143	0.794	-1.143	1.587	0.177	0.2	0.97	0.899
	s	PB1_Entrance_B1_sec	SED	7	28	14.3527	5.42481	-1.743	-3.368	0.005	0.844	0.794	-0.046	1.587	0.207	0.2	0.903	0.35
			HIIT	8	79.75	38.209	13.5089				0.036	0.752	1.014	1.481	0.175	0.2	0.976	0.941
	s	Entrance_diff1	SED	7	-47	92.1933	37.6377	-0.019	-0.034	0.974	-1.219	0.845	-0.138	1.741	0.342	0.027	0.79	0.048
			HIIT	8	-45.2857	90.3543	34.1507				-0.462	0.794	-1.093	1.587	0.255	0.185	0.89	0.274
POST	count	OF2_Center	SED	7	11.1429	5.87164	2.21927	0.406	0.785	0.447	0.473	0.794	-0.017	1.587	0.156	0.2	0.954	0.764
			HIIT	8	9.25	3.28416	1.16113				0.222	0.752	0.707	1.481	0.172	0.2	0.97	0.901
	%	OF2_TimeCenter_perc	SED	7	5.4471	3.31822	1.25417	0.315	0.609	0.553	0.291	0.794	-1.47	1.587	0.186	0.2	0.946	0.697
			HIIT	8	4.455	2.99177	1.05775				1.426	0.752	1.296	1.481	0.288	0.05	0.822	0.049
	%	OF2_TimePerimeter_perc	SED	7	93.8986	4.06552	1.53662	-0.467	-0.903	0.383	-0.297	0.794	-1.925	1.587	0.198	0.2	0.909	0.391
			HIIT	8	95.5475	2.99423	1.05862				-1.423	0.752	1.29	1.481	0.288	0.05	0.823	0.05
	count	OF2_Defecations	SED	7	0	0	0
			HIIT	8	0	0	0
	count	Ymz2_Tot_Entries	SED	7	32.2857	5.2825	1.9966	-0.299	-0.578	0.573	0.83	0.794	1.693	1.587	0.19	0.2	0.938	0.62
			HIIT	8	33.875	5.33017	1.8845				-0.775	0.752	-0.831	1.481	0.221	0.2	0.868	0.143
	count	Ymz2_SAs	SED	7	19.1429	3.07834	1.1635	0.369	0.713	0.489	-0.235	0.794	1.246	1.587	0.247	0.2	0.932	0.572
			HIIT	8	18	3.11677	1.10195				0.151	0.752	-0.467	1.481	0.15	0.2	0.944	0.646
	%	Ymz2_SAP_perc	SED	7	64.0514	11.211	4.23735	0.834	1.611	0.131	1.186	0.794	2.328	1.587	0.198	0.2	0.913	0.417
			HIIT	8	56.7538	5.88331	2.08006				-0.819	0.752	-0.499	1.481	0.231	0.2	0.889	0.229
	%	Ymz2_Center_sec	SED	7	57.7143	23.6271	8.93019	-0.128	-0.248	0.808	0.171	0.794	-1.276	1.587	0.215	0.2	0.947	0.707
			HIIT	8	60.375	17.904	6.33002				0.023	0.752	-0.399	1.481	0.18	0.2	0.98	0.961
	s	Ymz2_Latency_sec	SED	7	10.7143	8.80746	3.32891	-0.216	-0.416	0.684	2.287	0.794	5.524	1.587	0.344	0.012	0.682	0.002
			HIIT	8	14	19.1087	6.75595				2.086	0.752	4.1	1.481	0.373	0.002	0.648	<.001
	count	FAM2_W	SED	7	4.7143	1.70434	0.64418	-0.153	-0.295	0.772	-0.514	0.794	-0.258	1.587	0.281	0.101	0.929	0.545
			HIIT	8	5	2	0.70711				0.286	0.752	-1.729	1.481	0.216	0.2	0.868	0.143
	count	FAM2_E	SED	7	6.1429	1.67616	0.63353	0.328	0.634	0.537	0.582	0.794	0.052	1.587	0.181	0.2	0.951	0.739
			HIIT	8	5.25	3.37004	1.19149				1.265	0.752	1.384	1.481	0.27	0.09	0.866	0.139
	count	FAM2_Total	SED	7	10.8571	2.85357	1.07855	0.167	0.322	0.752	0.743	0.794	1.197	1.587	0.202	0.2	0.946	0.695
			HIIT	8	10.25	4.20034	1.48504				0.322	0.752	-1.807	1.481	0.204	0.2	0.897	0.271
POST	count	NOR2_FO	SED	7	0.8571	1.06904	0.40406	0.255	0.494	0.63	1.52	0.794	2.713	1.587	0.304	0.05	0.781	0.026
			HIIT	8	0.625	0.74402	0.26305				0.824	0.752	-0.152	1.481	0.3	0.033	0.798	0.027
	count	NOR2_NO	SED	7	1	1.52753	0.57735	0.204	0.394	0.7	1.571	0.794	1.971	1.587	0.315	0.034	0.75	0.013
			HIIT	8	0.75	0.88641	0.31339				0.615	0.752	-1.481	1.481	0.301	0.031	0.782	0.018
	count	NOR2_Total	SED	7	1.8571	2.19306	0.8289	0.287	0.53	0.61	1.048	0.794	-0.951	1.587	0.366	0.005	0.743	0.011
			HIIT	8	1.375	1.06066	0.375				-0.045	0.752	-0.94	1.481	0.222	0.2	0.912	0.366
	count	NOR2_DR	SED	7	-0.12	0.91214	0.40792	-0.193	-0.319	0.757	0.228	0.913	-2.507	2	0.233	0.2	0.884	0.329
			HIIT	8	0.0556	0.90472	0.36935				-0.262	0.845	-1.987	1.741	0.212	0.2	0.861	0.191
	s	PB2_BlckdExit_Enter	SED	7	163.286	134.143	50.7011	-0.549	-1.107	0.306	-0.291	0.794	-2.625	1.587	0.267	0.141	0.787	0.03
			HIIT	8	221.2	28.943	12.9437				-0.732	0.913	0.407	2	0.179	0.2	0.971	0.879
	s	PB2_BlckdExit_Knocked	SED	7	28.3333	14.0475	8.11035	-8.14	-13.287	<.001	0.423	1.225			0.204		0.993	0.843
			HIIT	8	229.6	28.6059	12.793				-0.326	0.913	0.427	2	0.147	0.2	0.992	0.985
	s	PB2_EnterToBlock_diff	SED	7	6.3333	3.21455	1.85592	-0.665	-0.911	0.397	1.545	1.225			0.328		0.871	0.298
			HIIT	8	8.4	3.04959	1.36382				0.162	0.913	-2.501	2	0.203	0.2	0.923	0.549
	count	PB2_total_PointSystem	SED	7	1.4286	0.53452	0.20203	0.212	0.41	0.689	0.374	0.794	-2.8	1.587	0.36	0.007	0.664	0.001
			HIIT	8	1.25	1.0351	0.36596				-0.644	0.752	-2.24	1.481	0.391	<.001	0.641	<.001
	s	PB2_EnterA2_sec	SED	7	72.2857	73.6879	27.8514	-0.5	-0.935	0.368	1.447	0.794	1.865	1.587	0.236	0.2	0.835	0.089
			HIIT	8	111.143	81.6077	30.8448				0.034	0.794	-1.519	1.587	0.148	0.2	0.948	0.715
	s	PB2_EnterB2_sec	SED	7	41.7143	36.1096	13.6481	-0.069	-0.123	0.904	1.355	0.794	1.975	1.587	0.193	0.2	0.877	0.214
			HIIT	8	43.8333	23.1553	9.4531				-0.888	0.845	-1.149	1.741	0.321	0.054	0.854	0.17
	s	Entrance_diff2	SED	7	-5.5	35.9764	14.6873	0.833	1.442	0.194	-0.661	0.845	-0.449	1.741	0.146	0.2	0.954	0.773
			HIIT	8	-60	85.269	34.8109				-0.65	0.845	-1.781	1.741	0.277	0.165	0.846	0.145
	s	EntranceDiff2_EntranceDiff1	SED	7	41.5	86.0297	35.1215	0.209	0.344	0.738	0.595	0.845	-1.73	1.741	0.221	0.2	0.878	0.258
			HIIT	8	24.6	74.329	33.2409				0.313	0.913	1.057	2	0.228	0.2	0.97	0.878
							Within Groups
Units	Group	Measure	n	Mean	SD	SE	effect size	Difference	t	pval
count	SED	OF1_Center	7	18.2857	7.06433	401.926	0.828	7.14286	2.19	0.071
		OF2_Center	7	11.1429	5.87164	400.523
	HIIT	OF1_Center	8	13	4.69042	1.65831	0.568	3.75	1.606	0.152
		OF2_Center	8	9.25	3.28416	1.16113
sec	SED	OF1_Perimeter	7	435.286	14.0204	5.29921	-0.863	-15.4286	-2.283	0.063
		OF2_Perimeter	7	450.714	19.5082	7.37342
	HIIT	OF1_Perimeter	8	433.375	14.966	5.29129	-1.119	-25.25	-3.165	0.016
		OF2_Perimeter	8	458.625	14.362	5.07774
count	SED	Ymz1_SAs	7	14.4286	2.69921	1.0202	-1.33	-4.71429	-3.518	0.013
		Ymz2_SAs	7	19.1429	3.07834	1.1635
	HIIT	Ymz1_SAs	8	11.875	3.87068	1.36849	-1.63	-6.125	-4.61	0.002
		Ymz2_SAs	8	18	3.11677	1.10195
SA/(total-2)	SED	Ymz1_SAP_perc	7	63.1086	8.52037	3.2204	-0.11	-0.94286	-0.291	0.781
		Ymz2_SAP_perc	7	64.0514	11.211	4.23735
	HIIT	Ymz1_SAP_perc	8	60.1513	9.45102	3.34144	0.33	3.3975	0.934	0.381
		Ymz2_SAP_perc	8	56.7538	5.88331	2.08006
count	SED	Ymz1_Tot_Entries	7	25	3.82971	1.44749	-1.501	-7.28571	-3.97	0.007
		Ymz2_Tot_Entries	7	32.2857	5.2825	1.9966
	HIIT	Ymz1_Tot_Entries	8	22	7.15142	2.52841	-1.881	-11.875	-5.321	0.001
		Ymz2_Tot_Entries	8	33.875	5.33017	1.8845
(NO-FO)/total	SED	NOR1_DR	3	0.3333	1.1547	0.66667	0.189	0.4	0.327	0.775
		NOR2_DR	3	-0.0667	1.00664	0.58119
	HIIT	NOR1_DR	3	1	0	0	0.873	0.88889	1.512	0.27
		NOR2_DR	3	0.1111	1.01835	0.58794
count	SED	NOR1_Total	7	0.4286	0.53452	0.20203	-0.665	-1.42857	-1.759	0.129
		NOR2_Total	7	1.8571	2.19306	0.8289
	HIIT	NOR1_Total	8	0.875	1.3562	0.47949	-0.25	-0.5	-0.707	0.502
		NOR2_Total	8	1.375	1.06066	0.375
count	SED	PB1_total_PointSystem	7	1.7143	0.95119	0.35952	0.378	0.28571	1	0.356
		PB2_total_PointSystem	7	1.4286	0.53452	0.20203
	HIIT	PB1_total_PointSystem	8	1.375	0.74402	0.26305	0.126	0.125	0.357	0.732
		PB2_total_PointSystem	8	1.25	1.0351	0.36596
sec	SED	Entrance_diff1	6	-47	92.1933	37.6377	-0.482	-41.5	-1.182	0.29
		Entrance_diff2	6	-5.5	35.9764	14.6873
	HIIT	Entrance_diff1	5	-63.8	103.642	46.3502	-0.331	-24.6	-0.74	0.5
		Entrance_diff2	5	-39.2	76.4441	34.1868
